# Supplementary material for: MIR2111-5 locus and shoot-accumulated mature miR2111 systemically enhance nodulation depending on HAR1 in Lotus japonicus
Source: Nat Commun. 2020 Oct 15;11:5192. doi: 10.1038/s41467-020-19037-9 (PMC7562733; doi:10.1038/s41467-020-19037-9)
Supplement: Supplementary file 3 — Source Data [file 41467_2020_19037_MOESM3_ESM.xlsx]

## Sheet: Figure 1
	Source Data Figure 1e
	Treatment	Mock		1 dai
	Plant	WT	har1-7	WT	har1-7
	TPM of MIR2111-2	1.82328	2.1716	0.134115	1.95856
		1.75487	3.21516	0	1.92446
		1.34946	1.81418	0.058625	1.6261
	Treatment	Mock		1 dai
	Plant	WT	har1-7	WT	har1-7
	TPM of MIR2111-4	2.63847	1.91918	0.082452	2.74901
		2.78759	4.58164	0	3.58058
		2.29401	3.21049	0.100696	5.26675
	Treatment	Mock		1 dai
	Plant	WT	har1-7	WT	har1-7
	TPM of MIR2111-5	8.59064	7.34838	0.176754	5.48749
		5.22812	8.60293	0.888305	6.5793
		4.371	6.7989	0.882089	5.48114
	Treatment	Mock		1 dai
	Plant	WT	har1-7	WT	har1-7
	TPM of MIR2111-7	3.9877	2.59827	0	2.144
		1.57609	1.97194	0	1.71145
		0.936531	2.18244	0.269633	1.94281

## Sheet: Figure 2
	Source Data Figure 2e						Source Data Figure 2f
	Plant	Empty vector	MIR2111-2ox	MIR2111-4ox	MIR2111-5ox		Plant	Empty vector	MIR2111-2ox	MIR2111-4ox	MIR2111-5ox
	Nodule number	6	66	8	76		Relative abundance of miR2111	0.578507	11.7978	16.0027	230.733
		5	39	6	53			0.495034	7.72682	33.4784	233.144
		14	39	8	44			1.87301	16.2839	17.4489	81.2856
		7	54	14	75			1.05345	29.0459	8.48566	192.702
		7	35	11	63
		10	46	12	53		Plant	Empty vector	MIR2111-2ox	MIR2111-4ox	MIR2111-5ox
		6	61	10	47		Relative abundance of TML	1.42959	0.457248	1.55905	0.238265
		5	45	8	62			1.10616	0.414783	0.898657	0.432457
		4	60	9	50			0.648686	0.432457	0.714794	0.538047
		9	28	10	89			0.815563	0.253644	1.24458	0.0595662
		6	43	6	53
		5	31	3	77
		5	55	3	65
		12	25	11	52
		12	24	11	35
		9	22	5	65
		10	17	6	54
		10	20	16	66
		9	24	7	71
		4	29	7	57
		7		10	47
		4		11	64
		10		6	65
		10		6	51
		8		3	50
		8			36
		5			37
		7
		8
		3

## Sheet: Figure 3
	Source Data Figure 3e
	Treatment	Mock		3 dai	5 dai		7 dai
	Plant	WT	har1-7	WT	WT	har1-7	WT
	Relative abundance of miR2111 in leaves	0.933357	1.29253	0.399334	0.170817	0.64188	0.0884251
		0.659944	1.03648	0.312171	0.117485	0.671694	0.107348
		1.07208	0.662925	0.30463	0.176254	0.750614	0.143634
	Source Data Figure 3f
	Treatment	Mock		3 dai	5 dai		7 dai
	Plant	WT	har1-7	WT	WT	har1-7	WT
	Relative abundance of miR2111 in roots	0.35128	1.01368	0.0890389	0.0612417	0.747106	0.121203
		0.273588	0.705016	0.159926	0.0839355	0.640126	0.203087
		0.592774	0.664679	0.113469	0.0863031	0.933006	0.048369
	Source Data Figure 3g
	Treatment	Mock		3 dai	5 dai		7 dai
	Plant	WT	har1-7	WT	WT	har1-7	WT
	Relative abundance of MIR2111-5 in leaves	1.05088	1.25631	0.12514	0.0741509	0.965762	0.081435
		0.905606	1.38726	0.0948575	0.0632247	1.14582	0.21791
		1.13436	1.13354	0.203301	0.0264029	1.09262	0.157305
	Source Data Figure 3h
	Treatment	Mock		3 dai	5 dai		7 dai
	Plant	WT	har1-7	WT	WT	har1-7	WT
	Relative abundance of MIR2111-5 in leaves	0.000741099	0.0319438	0.013713	0.00554904	0.0134797	0
		0.00603192	0.0172978	0	0	0	0.00474696
		0.00205265	0.0179689	0.00439913	0.00507025	0.0239599	2.32356e-05
	Source Data Figure 3i
	Treatment	Mock		3 dai	5 dai		7 dai
	Plant	WT	har1-7	WT	WT	har1-7	WT
	Relative abundance of TML in roots	1.15071	0.965883	5.41789	7.66148	4.02451	5.68738
		1.28605	1.02551	3.93866	7.12488	2.43259	6.69559
		0.875257	1.04339	4.83239	7.37529	2.30739	5.05538

## Sheet: Figure 4
	Source Data Figure 4e						Source Data Figure 4f						Source Data Figure 4g
	Plant	WT/WT	MIR2111-5ox/WT	WT/MIR2111-5ox	MIR2111-5ox/MIR2111-5ox		Plant	WT/WT	OX/WT	WT/OX	OX/OX		Plant	WT/WT	STTM#3/WT	WT/STTM#3	STTM#3/STTM#3
	Nodule number	6	15	20	17		Relative abundance of miR2111	1.06366	2.46098	8.24822	7.51185		Nodule number	11	3	5	4
		9	15	25	24			1.32324	2.57359	9.37722	9.31203			10	4	4	6
		8	17	30	43			0.613098	1.93056	15.4386	8.96385			11	6	8	7
		7	18	18	21									10	6	8	7
		9	12	20	22		Plant	WT/WT	OX/WT	WT/OX	OX/OX			6	6	9	7
		8	15	17	31		Relative abundance of MIR2111-5	0.472793	0.353403	189.856	77.9425			7	5	7	8
		9	13	22	18			0.316324	3.19093	182.779	332.94			6	4	6	7
		11	16	15	35			2.21088	0	377.25	261.244			7	5	7	6
		7	18	22	23									8	8	7	6
		11	15	24	18		Plant	WT/WT	OX/WT	WT/OX	OX/OX			8	6	7	7
		7	14	17	20		Relative abundance of TML	0.836746	0.5658	0.74917	0.489098			13	5	7	6
		8	12	16	29			1.19203	0.58373	0.563807	0.366823			8	5	8	5
		8	21	17	22			0.971223	0.439292	0.461123	0.240398			9	6	7	5
		8	16	35	17									6	7	7	6
		12	22	23	21									8	5	5	8
		11	21	16	26									9	10	5	6
		11	19	33	16									7	8	12	8
		13	18	37	37									8	4	6	10
		8	20	19	16									8	5	9	6
		6	15	20	20									7	7	5	7
		6	16	26	41									8	9	10	8
		11	14	21	18									10	10	7	6
		14	27	21	25									12	5	7	7
		13	24	20										9	10	8	9
		13	16											6	6	6	8
		7	14											11	5	9	9
		13	16											9	6	6	6
		12	19											8	7	2	6
		9	19											9	9	4	8
		11	21											6	10	10	6
		9	16												5	5	12
		13	21												8	4
		13	18												12	7
		9	24													6
		10	23													6
			24
			21
			21
			21
			19
			15
			20

## Sheet: Figure 5
	Source Data Figure 5b										Source Data Figure 5c
	Plant	WT	mir2111-5-1	mir2111-5-2		Plant	WT	mir2111-5-1	mir2111-5-2		Plant	WT	mir2111-5-1	mir2111-5-2
	Nodule number	4	3	5		Infection thread number (5dai)	8	2	4		Relative abundance of miR2111 in leaves	1.15108	0.254783	0.335051
		5	4	7			6	2	6			1.07377	0.46742	0.27215
		6	5	3			6	3	2			0.77515	0.309425	0.46742
		8	5	4			3	3	2
		7	2	7			1	4	5		Plant	WT	mir2111-5-1	mir2111-5-2
		7	5	4			4	1	2		Relative abundance of MIR2111-5 in leaves	1.07297	0	0
		5	5	5			5	1	4			1.07638	0	0
		6	5	5			5	6	1			0.850644	0	0
		9	5	3			2	1	2
		6	6	4			6	3	3		Plant	WT	mir2111-5-1	mir2111-5-2
		7	4	4			4	2	3		Relative abundance of miR2111 in roots	1.04552	0.606563	0.628088
		5	3	3			5	3	2			0.99259	0.528229	0.474241
		5	3	5			4	2	4			0.961891	0.388144	0.34012
		6	4	4			6		2
		7	6	2					3		Plant	WT	mir2111-5-1	mir2111-5-2
		7	5	5							Relative abundance of TML in roots	0.893474	1.52859	1.50774
		4	2	4		Plant	WT	mir2111-5-1	mir2111-5-2			1.17874	1.97533	1.20767
		5	5	2		Infection thread number (7dai)	11	7	5			0.927786	1.22449	1.34021
		6	3	3			15	9	8
		8	5	4			17	8	7
		6	4	5			11	10	8
		6	4	6			18	13	11
		7	5	6			10	12	5
		7	6	5			12	6	12
		5	5	2			7	9	13
		5	4	5			9	5	9
		7	3	3			15	8	8
		9	3	2			12	8	9
		7	5	2			10	8	7
		10	4				13	7	7
		5	3
		9	7
		9	4
		7	5
		6	3
		7	3
		8	7
		9	2
		9	6
		7	4
			5
			7

## Sheet: Supplementary Figure 4
	Source Data Supplementary Figure 4b
	Plant	WT	MIR2111-5ox		Plant	WT	MIR2111-5ox
	Nodule number	7	24		Infection thread number (5dai)	8	17
		7	38			6	12
		5	22			6	10
		5	21			3	4
		5	20			1	14
		4	22			4	8
		8	19			5	14
		5	34			5	5
		8	40			2	9
		7	22			6	9
		5	20			4	7
		7	22			5	8
		8	21			4	12
		5	22			6
		7	22
		8	21		Plant	WT	MIR2111-5ox
		6	16		Infection thread number (7dai)	11	17
		9	22			15	41
		7	24			17	40
		7	16			11	48
		10	17			18	41
		5	20			10	33
		8	15			12	33
		9	20			7	22
		7	19			9	42
		11	19			15	35
		11	20			12	28
		6	25			10	32
		10	18			13	17
		11	17
		8	18
		6	20
		7	20
		8	13
		4	26
		7	20
		10	20
			15
			28
			18
			22
			18
			18
			17
			14
			14
			17

## Sheet: Supplementary Figure 5
	Source Data Supplementary Figure 5
	Plant	WT/WT	MIR2111-5ox/WT	WT/MIR2111-5ox	MIR2111-5ox/MIR2111-5ox	MIR2111-5ox/tml-4	tml-4/MIR2111-5ox	tml-4/tml-4	MIR2111-5ox/har1-7	har1-7/MIR2111-5ox	har1-7/har1-7	WT/tml-4	tml-4/WT	WT/har1-7	har1-7/WT
	Nodule number	6	15	20	17	33	25	38	17	45	53	35	10	5	49
		9	15	25	24	27	24	28	14	52	53	41	12	10	59
		8	17	30	43	28	33	17	12	34	34	23	8	6	63
		7	18	18	21	18	34	24	10	32	45	31	8	7	54
		9	12	20	22	22	29	31	13	38	36	36	9	13	62
		8	15	17	31	18	32	44	10	50	59	15	11	9	62
		9	13	22	18	28	12	47	17	33	61	20	8	8	40
		11	16	15	35	45	19	31	14	65	59	22	8	11	64
		7	18	22	23	30	21	20	15	39	58	40	10	12	36
		11	15	24	18	21	16	24	19	58	37	15	13	10	47
		7	14	17	20	37	40	20	11	53	35	30	10	9	38
		8	12	16	29	23	35	22	16	33	37	48	11	10	64
		8	21	17	22	36	27	37	10	64	40	32	12	10	63
		8	16	35	17	19	14	30	18	45	31	29	6	11	48
		12	22	23	21	20	23	29	20	47	46	36	5	11	45
		11	21	16	26	24	40	37	16	33	49	33	9	7	57
		11	19	33	16	41	22	22	12	44	45	20	10	13	44
		13	18	37	37	41	35	44	24	60	43	48	8	3	50
		8	20	19	16	37	17	18	17	56	51	42	8	5	40
		6	15	20	20	36	13	30	14	65	47	28	7	12	56
		6	16	26	41	19	16	21	11	31	38	16	9	6	60
		11	14	21	18	22	23	24		55	60	40	8	14	39
		14	27	21	25	32	26	29		65	52	30	8	7	43
		13	24	20		40	33	30		48	34	22	9	5	52
		13	16			32	13	18		59	37	18	8	8	45
		7	14			19	26	30		54	47	39	10	8
		13	16			29	22	38		54	52	25	8	12
		12	19			37	14	27		53	64	42	10	12
		9	19			35	20			61	38	33	6	14
		11	21			31	13					39	11	11
		9	16									27	9	9
		13	21									18	8	10
		13	18										8	10
		9	24										7	7
		10	23											7
			24
			21
			21
			21
			19
			15
			20

## Sheet: Supplementary Figure 6
	Source Data Supplementary Figure 6a					Source Data Supplementary Figure 6b
	Plant	WT	STTM#3	STTM#9		Plant	WT	STTM#3	STTM#9
	Nodule number	5	3	4		Relative abundance of miR2111 in leaves	1.25618	0.569984	0.233945
		6	3	5			0.989061	0.353329	0.404493
		4	2	1			0.754764	0.408727	0.491061
		3	2	4
		3	3	2		Plant	WT	STTM#3	STTM#9
		5	3	2		Relative abundance of MIR2111-5 in leaves	1.07297	0.990523	0.664708
		7	3	2			1.07638	0.815959	0.841547
		6	4	3			0.850644	0.585102	0.865428
		5	4	5
		4	3	2
		5	2	6
		4	3	5
		5	4	1
		4	3	1
		4	5	4
		5	3	5
		7	3	4
		6	4	3
		7	4	4
		4	3	3
		6	3	3
		6	4	5
		7	3	4
			2	2
			2	2
			2
